# Supplementary material for: Differences in the Biliary Microbiome Between Biliary Tract Cancer and Benign Biliary Disease
Source: Microorganisms. 2026 Jan 16;14(1):208. doi: 10.3390/microorganisms14010208 (PMC12844354; doi:10.3390/microorganisms14010208)
Supplement: Supplementary file 1 [file microorganisms-14-00208-s001.zip]

Archive with 1 entries (1 files):
- microorganisms-4050059-supplementary.pdf
